# Supplementary material for: Kaolin Particle Film Protects Grapevine cv. Cabernet Sauvignon Against Downy Mildew by Forming Particle Film at the Leaf Surface, Directly Acting on Sporangia and Inducing the Defense of the Plant
Source: Front Plant Sci. 2022 Jan 10;12:796545. doi: 10.3389/fpls.2021.796545 (PMC8784833; doi:10.3389/fpls.2021.796545)
Supplement: Supplementary file 2 [file Table_1.XLSX]

## Sheet: Sheet1
Table S1 Sequences for primers used in qRT-PCR
Gene ID	Gene	Product length(bp)	Primer sequencece (5’- 3’)	Melting temperatures (Tm)	Annealling temperature(℃）	Reference
XM_002282480.4	Actin	158	F: 5’-GTGCCTGCCATGTATGTTGCC-3’	62.48	60	Conde et al. 2015
			R: 5’-GCAAGGTCAAGACGAAGGATA-3’	57.14
XM_003633937.3	PAL phenylalanine ammonia-lyase	111	F:5’-CTGCTGACTGGTGAAAAGGT-3’	58.03	60	Liu et al. 2016
			R:5’-CCAAGCACTGAGACAATCCA-3’	57.81
XM_019226638.1	ICS2 isochorismate synthase 2	106	F:5’- GTCCAGTTGGATGGTTTGGT-3’	58	60	Liu et al. 2016
			R:5’- GAGAGAGGCACCTCAACTTT-3’	57.15
XM_010654614.2	PAD4 phytoalexin deficient 4	192	F:5’- TAGGAGTGAGAGCGATACGG-3’	58.12	60	Liu et al. 2016
			R:5’- AACTGAGGTGGGAATTGCTG-3’	58.08
NM_001281038.1	EDS1 enhanced disease susceptibility 1	241	F:5’- ACACCCAAAGATGGCTTGAG-3’	58.08	60	Liu et al. 2016
			R:5’- GGGAGGGTTTTCCACCATTT-3’	57.98
XM_002281439.4	NPR1 non-expresser of pathogenesis related gene 1	205	F:5’-TTGCCCCAAGAAATGGTGAA-3’	57.91	60	Liu et al. 2016
			R:5’-ATGCCACAGCATAGTGAAGG-3’	57.95
XM_010654547.2	TGA1 transcription factor TGA1	194	F:5’- GAAGCTACATCCCCCAACTG-3’	57.96	60	Liu et al. 2016
			R:5’- CCAGAGTGAACTCAAGGCTC-3’	57.91
XM_002273752.3	PR1 pathogenesis-related protein 1	132	F:5’-ACTTGTGGGTGGGGGAGAA-3’	60.39	60	Liu et al. 2016
			R:5’-TGTTGCATTGAACCCTAGCG-3’	58.84
NM_001281224.1	PR2 beta 1-3 glucanase	152	F:5’-GTTATTTCAGAGAGTGGTTGGC-3’	57.31	60	Cappelletti et al. 2016
			R:5’-AACATGGCAAACACGTAAGTCT-3’	58.79
XM_002264684.4	PR4 pathogenesis-related protein 4	141	F:5’-CAGGCAACGGTGAGAATAGT-3’	57.61	60	Cappelletti et al. 2016
			R: 5’-ACCACAGTCCACAAACTCGTA-3’	59.24
